# Supplementary material for: Bipolar membrane electrolyzers for co-upgrading of CO2 capture solutions and sulfide contaminants to syngas and sulfur
Source: Natl Sci Rev. 2025 Nov 19;13(3):nwaf504. doi: 10.1093/nsr/nwaf504 (PMC12895916; doi:10.1093/nsr/nwaf504)
Supplement: nwaf504_Supplemental_Files [file nwaf504_supplemental_files.zip]

Archive with 5 entries (5 files):
- 1590-Supplementary Information.pdf
- Supplementary_Video_1.mp4
- Supplementary_Video_2.mp4
- Supplementary_Video_3.mp4
- Supplementary_Video_4.mp4
